# Supplementary material for: Host genetics, phenotype and geography structure the microbiome of a foundational seaweed
Source: Mol Ecol. 2022 Feb 19;31(7):2189–206. doi: 10.1111/mec.16378 (PMC9540321; doi:10.1111/mec.16378)
Supplement: Supplementary file 2 — Supplementary Material [file MEC-31-2189-s001.xlsx]

## Sheet: Total_number_significant_ASVs
Variable	Number of associated ASVs
Site	1199
Maximum quantum yield	17
Herbivory	13
Stipe base length	31
Locus 28125_un_3937436	36
Locus 40713_un_5699768	13
Locus 52118_un_7296457	50

## Sheet: SNP_TOP5
Variable	Number of associated ASVs	Abundant associated ASVs	Taxa	Pairwise test result*
Locus 28125_un_3937436	36	ASV5		0≠1; 0≠2; 2=1
			Bacteria; Proteobacteria; Alphaproteobacteria; Caulobacterales; Hyphomonadaceae; Hellea; uncultured
		ASV12	Bacteria; Chloroflexi; Anaerolineae; Caldilineales; Caldilineaceae; uncultured; uncultured	0≠1; 0≠2; 2=1
		ASV16	Bacteria; Proteobacteria; Gammaproteobacteria; Thiohalorhabdales; Thiohalorhabdaceae; Granulosicoccus; uncultured	0≠1; 0=2; 2=1
		ASV19	Bacteria; Proteobacteria; Gammaproteobacteria; Thiohalorhabdales; Thiohalorhabdaceae; Granulosicoccus; uncultured	0≠1; 0≠2; 2=1
		ASV21		0≠1; 0≠2; 2=1
			Bacteria; Bacteroidetes; Bacteroidia; Chitinophagales; Saprospiraceae; Rubidimonas; uncultured
Locus 40713_un_5699768	13	ASV12	Bacteria; Chloroflexi; Anaerolineae; Caldilineales; Caldilineaceae; uncultured	0≠1; 0=2; 2≠1
		ASV86	Bacteria; Proteobacteria; Alphaproteobacteria; Rhizobiales; Rhizobiaceae; uncultured	0≠1; 0=2; 2≠1
		ASV142	Bacteria; Chloroflexi; Anaerolineae; Caldilineales; Caldilineaceae; uncultured	0≠1; 0=2; 2≠1
		ASV197	Bacteria; Proteobacteria; Gammaproteobacteria; Thiohalorhabdales; Thiohalorhabdaceae; Granulosicoccus; uncultured	0≠1; 0=2; 2≠1
		ASV275	Bacteria; Verrucomicrobia; Verrucomicrobiae; Verrucomicrobiales; Rubritaleaceae; Roseibacillus; uncultured	0≠1; 0=2; 2≠1
Locus 52118_un_7296457	50	ASV12		0=1; 0≠2; 2≠1
			Bacteria; Chloroflexi; Anaerolineae; Caldilineales; Caldilineaceae; uncultured; uncultured
		ASV14	Bacteria; Planctomycetes; Planctomycetacia; Pirellulales; Pirellulaceae; Blastopirellula; uncultured	0=1; 0≠2; 2≠1
		ASV19	Bacteria; Proteobacteria; Gammaproteobacteria; Thiohalorhabdales; Thiohalorhabdaceae; Granulosicoccus; uncultured	0=1; 0≠2; 2≠1
		ASV21	Bacteria; Bacteroidetes; Bacteroidia; Chitinophagales; Saprospiraceae; Rubidimonas; uncultured	0=1; 0≠2; 2≠1
		ASV28	Bacteria; Proteobacteria; Gammaproteobacteria; Thiohalorhabdales; Thiohalorhabdaceae; Granulosicoccus; uncultured	0=1; 0≠2; 2≠1
*For ASVs that significantly differ between SNP allele frequencies: 0, 1 and 2 refer to the number of major alleles in each genotype; e.g. a genotype of 2 refers to a genotype with both dominant alleles present.

## Sheet: Site_comparisons_TOP5
$ABvsCR
log2 fold change (MAP): Site AB vs CR
Wald test p-value: Site AB vs CR
DataFrame with 5 rows and 6 columns
baseMean log2FoldChange lfcSE stat pvalue padj
<numeric> <numeric> <numeric> <numeric> <numeric> <numeric>
Zotu1 4170.38 0.286534 0.274852 1.042502 0.2971788 0.4883536
Zotu2 5576.68 1.244946 0.495858 2.510691 0.0120495 0.0602476
Zotu3 3080.63 -0.289636 0.232477 -1.245869 0.2128126 0.4883536
Zotu4 3040.75 0.169201 0.241674 0.700122 0.4838513 0.4883536
Zotu5 1357.09 -0.253714 0.366147 -0.692930 0.4883536 0.4883536
$ABvsED
log2 fold change (MAP): Site AB vs ED
Wald test p-value: Site AB vs ED
DataFrame with 5 rows and 6 columns
baseMean log2FoldChange lfcSE stat pvalue padj
<numeric> <numeric> <numeric> <numeric> <numeric> <numeric>
Zotu1 4170.38 0.7723162 0.271573 2.843865 4.45699e-03 7.42831e-03
Zotu2 5576.68 2.2036425 0.490433 4.493263 7.01402e-06 1.75350e-05
Zotu3 3080.63 0.0394685 0.229667 0.171851 8.63555e-01 8.98097e-01
Zotu4 3040.75 0.0305723 0.238724 0.128065 8.98097e-01 8.98097e-01
Zotu5 1357.09 -2.1659926 0.361752 -5.987512 2.13075e-09 1.06538e-08
$ABvsFO
log2 fold change (MAP): Site AB vs FO
Wald test p-value: Site AB vs FO
DataFrame with 5 rows and 6 columns
baseMean log2FoldChange lfcSE stat pvalue padj
<numeric> <numeric> <numeric> <numeric> <numeric> <numeric>
Zotu1 4170.38 -0.1682181 0.271501 -0.6195864 0.535530150 0.669412687
Zotu2 5576.68 1.5000685 0.490405 3.0588388 0.002221966 0.005554916
Zotu3 3080.63 -0.8823311 0.229604 -3.8428463 0.000121616 0.000608078
Zotu4 3040.75 -0.3260365 0.238684 -1.3659753 0.171946704 0.286577840
Zotu5 1357.09 -0.0215284 0.361878 -0.0594907 0.952561286 0.952561286
$ABvsMB
log2 fold change (MAP): Site AB vs MB
Wald test p-value: Site AB vs MB
DataFrame with 5 rows and 6 columns
baseMean log2FoldChange lfcSE stat pvalue padj
<numeric> <numeric> <numeric> <numeric> <numeric> <numeric>
Zotu1 4170.38 -0.370126 0.274826 -1.346763 1.78056e-01 0.222570544
Zotu2 5576.68 0.230500 0.495845 0.464863 6.42030e-01 0.642029518
Zotu3 3080.63 -1.057680 0.232446 -4.550212 5.35919e-06 0.000026796
Zotu4 3040.75 -0.887342 0.241606 -3.672684 2.40016e-04 0.000600041
Zotu5 1357.09 -0.785211 0.366117 -2.144702 3.19767e-02 0.053294508
$ABvsNT
log2 fold change (MAP): Site AB vs NT
Wald test p-value: Site AB vs NT
DataFrame with 5 rows and 6 columns
baseMean log2FoldChange lfcSE stat pvalue padj
<numeric> <numeric> <numeric> <numeric> <numeric> <numeric>
Zotu1 4170.38 -0.785507 0.271473 -2.89350 3.80976e-03 4.76220e-03
Zotu2 5576.68 2.935521 0.490460 5.98524 2.16072e-09 5.40179e-09
Zotu3 3080.63 -0.934830 0.229596 -4.07162 4.66863e-05 7.78106e-05
Zotu4 3040.75 -1.560639 0.238618 -6.54033 6.13843e-11 3.06921e-10
Zotu5 1357.09 -0.676578 0.361808 -1.86999 6.14850e-02 6.14850e-02
$ABvsPM
log2 fold change (MAP): Site AB vs PM
Wald test p-value: Site AB vs PM
DataFrame with 5 rows and 6 columns
baseMean log2FoldChange lfcSE stat pvalue padj
<numeric> <numeric> <numeric> <numeric> <numeric> <numeric>
Zotu1 4170.38 -2.5595012 0.271452 -9.428914 4.14357e-21 1.06296e-20
Zotu2 5576.68 -1.6623029 0.490373 -3.389872 6.99253e-04 8.74067e-04
Zotu3 3080.63 -1.1549074 0.229620 -5.029637 4.91408e-07 8.19014e-07
Zotu4 3040.75 -2.2492779 0.238620 -9.426208 4.25185e-21 1.06296e-20
Zotu5 1357.09 0.0567994 0.361981 0.156913 8.75314e-01 8.75314e-01
$ABvsST
log2 fold change (MAP): Site AB vs ST
Wald test p-value: Site AB vs ST
DataFrame with 5 rows and 6 columns
baseMean log2FoldChange lfcSE stat pvalue padj
<numeric> <numeric> <numeric> <numeric> <numeric> <numeric>
Zotu1 4170.38 0.6423353 0.274868 2.336884 1.94452e-02 4.86131e-02
Zotu2 5576.68 4.0102532 0.496019 8.084885 6.22227e-16 3.11113e-15
Zotu3 3080.63 0.1662350 0.232501 0.714986 4.74618e-01 5.93272e-01
Zotu4 3040.75 -0.0593829 0.241642 -0.245747 8.05878e-01 8.05878e-01
Zotu5 1357.09 -0.4694621 0.366118 -1.282269 1.99748e-01 3.32914e-01
$CRvsED
log2 fold change (MAP): Site CR vs ED
Wald test p-value: Site CR vs ED
DataFrame with 5 rows and 6 columns
baseMean log2FoldChange lfcSE stat pvalue padj
<numeric> <numeric> <numeric> <numeric> <numeric> <numeric>
Zotu1 4170.38 0.485782 0.271571 1.788783 7.36498e-02 1.22750e-01
Zotu2 5576.68 0.958696 0.490447 1.954738 5.06140e-02 1.22750e-01
Zotu3 3080.63 0.329105 0.229620 1.433259 1.51784e-01 1.89730e-01
Zotu4 3040.75 -0.138629 0.238709 -0.580745 5.61412e-01 5.61412e-01
Zotu5 1357.09 -1.912278 0.361685 -5.287134 1.24248e-07 6.21238e-07
$CRvsFO
log2 fold change (MAP): Site CR vs FO
Wald test p-value: Site CR vs FO
DataFrame with 5 rows and 6 columns
baseMean log2FoldChange lfcSE stat pvalue padj
<numeric> <numeric> <numeric> <numeric> <numeric> <numeric>
Zotu1 4170.38 -0.454752 0.271499 -1.674966 0.09394086 0.1565681
Zotu2 5576.68 0.255122 0.490419 0.520213 0.60291538 0.6029154
Zotu3 3080.63 -0.592695 0.229556 -2.581919 0.00982528 0.0491264
Zotu4 3040.75 -0.495238 0.238669 -2.075000 0.03798655 0.0949664
Zotu5 1357.09 0.232186 0.361811 0.641732 0.52104744 0.6029154
$CRvsMB
log2 fold change (MAP): Site CR vs MB
Wald test p-value: Site CR vs MB
DataFrame with 5 rows and 6 columns
baseMean log2FoldChange lfcSE stat pvalue padj
<numeric> <numeric> <numeric> <numeric> <numeric> <numeric>
Zotu1 4170.38 -0.656660 0.274825 -2.38938 1.68770e-02 2.81284e-02
Zotu2 5576.68 -1.014446 0.495859 -2.04584 4.07725e-02 5.09657e-02
Zotu3 3080.63 -0.768044 0.232399 -3.30484 9.50290e-04 2.37573e-03
Zotu4 3040.75 -1.056544 0.241591 -4.37327 1.22397e-05 6.11984e-05
Zotu5 1357.09 -0.531497 0.366051 -1.45197 1.46509e-01 1.46509e-01
$CRvsNT
log2 fold change (MAP): Site CR vs NT
Wald test p-value: Site CR vs NT
DataFrame with 5 rows and 6 columns
baseMean log2FoldChange lfcSE stat pvalue padj
<numeric> <numeric> <numeric> <numeric> <numeric> <numeric>
Zotu1 4170.38 -1.072041 0.271472 -3.94900 7.84794e-05 1.96199e-04
Zotu2 5576.68 1.690575 0.490475 3.44681 5.67243e-04 9.45405e-04
Zotu3 3080.63 -0.645193 0.229549 -2.81070 4.94332e-03 6.17915e-03
Zotu4 3040.75 -1.729840 0.238603 -7.24988 4.17148e-13 2.08574e-12
Zotu5 1357.09 -0.422864 0.361742 -1.16897 2.42417e-01 2.42417e-01
$CRvsPM
log2 fold change (MAP): Site CR vs PM
Wald test p-value: Site CR vs PM
DataFrame with 5 rows and 6 columns
baseMean log2FoldChange lfcSE stat pvalue padj
<numeric> <numeric> <numeric> <numeric> <numeric> <numeric>
Zotu1 4170.38 -2.846035 0.271451 -10.484525 1.01756e-25 5.08778e-25
Zotu2 5576.68 -2.907249 0.490388 -5.928465 3.05780e-09 5.09634e-09
Zotu3 3080.63 -0.865271 0.229573 -3.769048 1.63871e-04 2.04839e-04
Zotu4 3040.75 -2.418479 0.238604 -10.135936 3.82692e-24 9.56730e-24
Zotu5 1357.09 0.310514 0.361915 0.857975 3.90906e-01 3.90906e-01
$CRvsST
log2 fold change (MAP): Site CR vs ST
Wald test p-value: Site CR vs ST
DataFrame with 5 rows and 6 columns
baseMean log2FoldChange lfcSE stat pvalue padj
<numeric> <numeric> <numeric> <numeric> <numeric> <numeric>
Zotu1 4170.38 0.355801 0.274867 1.294449 1.95510e-01 3.25851e-01
Zotu2 5576.68 2.765307 0.496033 5.574843 2.47753e-08 1.23877e-07
Zotu3 3080.63 0.455871 0.232454 1.961122 4.98648e-02 1.24662e-01
Zotu4 3040.75 -0.228584 0.241627 -0.946021 3.44138e-01 4.30172e-01
Zotu5 1357.09 -0.215748 0.366053 -0.589390 5.55599e-01 5.55599e-01
$EDvsFO
log2 fold change (MAP): Site ED vs FO
Wald test p-value: Site ED vs FO
DataFrame with 5 rows and 6 columns
baseMean log2FoldChange lfcSE stat pvalue padj
<numeric> <numeric> <numeric> <numeric> <numeric> <numeric>
Zotu1 4170.38 -0.940534 0.268177 -3.50714 4.52955e-04 7.54925e-04
Zotu2 5576.68 -0.703574 0.484924 -1.45090 1.46809e-01 1.46809e-01
Zotu3 3080.63 -0.921800 0.226709 -4.06600 4.78260e-05 1.19565e-04
Zotu4 3040.75 -0.356609 0.235680 -1.51311 1.30253e-01 1.46809e-01
Zotu5 1357.09 2.144464 0.357359 6.00087 1.96262e-09 9.81308e-09
$EDvsMB
log2 fold change (MAP): Site ED vs MB
Wald test p-value: Site ED vs MB
DataFrame with 5 rows and 6 columns
baseMean log2FoldChange lfcSE stat pvalue padj
<numeric> <numeric> <numeric> <numeric> <numeric> <numeric>
Zotu1 4170.38 -1.142442 0.271545 -4.20719 2.58564e-05 6.46409e-05
Zotu2 5576.68 -1.973143 0.490434 -4.02326 5.73979e-05 9.56632e-05
Zotu3 3080.63 -1.097149 0.229589 -4.77876 1.76380e-06 8.81899e-06
Zotu4 3040.75 -0.917915 0.238640 -3.84644 1.19845e-04 1.34562e-04
Zotu5 1357.09 1.380781 0.361655 3.81796 1.34562e-04 1.34562e-04
$EDvsNT
log2 fold change (MAP): Site ED vs NT
Wald test p-value: Site ED vs NT
DataFrame with 5 rows and 6 columns
baseMean log2FoldChange lfcSE stat pvalue padj
<numeric> <numeric> <numeric> <numeric> <numeric> <numeric>
Zotu1 4170.38 -1.557823 0.268149 -5.80954 6.26458e-09 1.56615e-08
Zotu2 5576.68 0.731878 0.484980 1.50909 1.31276e-01 1.31276e-01
Zotu3 3080.63 -0.974298 0.226702 -4.29771 1.72569e-05 2.87615e-05
Zotu4 3040.75 -1.591211 0.235613 -6.75349 1.44327e-11 7.21637e-11
Zotu5 1357.09 1.489415 0.357288 4.16867 3.06389e-05 3.82986e-05
$EDvsPM
log2 fold change (MAP): Site ED vs PM
Wald test p-value: Site ED vs PM
DataFrame with 5 rows and 6 columns
baseMean log2FoldChange lfcSE stat pvalue padj
<numeric> <numeric> <numeric> <numeric> <numeric> <numeric>
Zotu1 4170.38 -3.33182 0.268128 -12.42621 1.88365e-35 9.41825e-35
Zotu2 5576.68 -3.86595 0.484892 -7.97279 1.55129e-15 2.58549e-15
Zotu3 3080.63 -1.19438 0.226726 -5.26793 1.37974e-07 1.37974e-07
Zotu4 3040.75 -2.27985 0.235615 -9.67617 3.80697e-22 9.51743e-22
Zotu5 1357.09 2.22279 0.357463 6.21824 5.02772e-10 6.28465e-10
$EDvsST
log2 fold change (MAP): Site ED vs ST
Wald test p-value: Site ED vs ST
DataFrame with 5 rows and 6 columns
baseMean log2FoldChange lfcSE stat pvalue padj
<numeric> <numeric> <numeric> <numeric> <numeric> <numeric>
Zotu1 4170.38 -0.1299809 0.271588 -0.478596 6.32226e-01 7.06254e-01
Zotu2 5576.68 1.8066107 0.490610 3.682377 2.31069e-04 5.77674e-04
Zotu3 3080.63 0.1267664 0.229644 0.552013 5.80940e-01 7.06254e-01
Zotu4 3040.75 -0.0899552 0.238676 -0.376892 7.06254e-01 7.06254e-01
Zotu5 1357.09 1.6965305 0.361656 4.691005 2.71867e-06 1.35933e-05
$FOvsMB
log2 fold change (MAP): Site FO vs MB
Wald test p-value: Site FO vs MB
DataFrame with 5 rows and 6 columns
baseMean log2FoldChange lfcSE stat pvalue padj
<numeric> <numeric> <numeric> <numeric> <numeric> <numeric>
Zotu1 4170.38 -0.201908 0.271473 -0.743749 0.45702827 0.4570283
Zotu2 5576.68 -1.269569 0.490406 -2.588813 0.00963073 0.0466193
Zotu3 3080.63 -0.175349 0.229525 -0.763967 0.44488718 0.4570283
Zotu4 3040.75 -0.561306 0.238600 -2.352500 0.01864771 0.0466193
Zotu5 1357.09 -0.763683 0.361781 -2.110900 0.03478092 0.0579682
$FOvsNT
log2 fold change (MAP): Site FO vs NT
Wald test p-value: Site FO vs NT
DataFrame with 5 rows and 6 columns
baseMean log2FoldChange lfcSE stat pvalue padj
<numeric> <numeric> <numeric> <numeric> <numeric> <numeric>
Zotu1 4170.38 -0.6172889 0.268076 -2.302661 2.12979e-02 3.54965e-02
Zotu2 5576.68 1.4354523 0.484952 2.959990 3.07649e-03 7.69122e-03
Zotu3 3080.63 -0.0524985 0.226637 -0.231642 8.16816e-01 8.16816e-01
Zotu4 3040.75 -1.2346022 0.235572 -5.240863 1.59828e-07 7.99138e-07
Zotu5 1357.09 -0.6550495 0.357416 -1.832737 6.68416e-02 8.35520e-02
$FOvsPM
log2 fold change (MAP): Site FO vs PM
Wald test p-value: Site FO vs PM
DataFrame with 5 rows and 6 columns
baseMean log2FoldChange lfcSE stat pvalue padj
<numeric> <numeric> <numeric> <numeric> <numeric> <numeric>
Zotu1 4170.38 -2.3912831 0.268055 -8.920857 4.62695e-19 2.31348e-18
Zotu2 5576.68 -3.1623714 0.484864 -6.522184 6.92910e-11 1.15485e-10
Zotu3 3080.63 -0.2725763 0.226661 -1.202571 2.29142e-01 2.86428e-01
Zotu4 3040.75 -1.9232414 0.235574 -8.164060 3.23947e-16 8.09867e-16
Zotu5 1357.09 0.0783277 0.357591 0.219043 8.26617e-01 8.26617e-01
$FOvsST
log2 fold change (MAP): Site FO vs ST
Wald test p-value: Site FO vs ST
DataFrame with 5 rows and 6 columns
baseMean log2FoldChange lfcSE stat pvalue padj
<numeric> <numeric> <numeric> <numeric> <numeric> <numeric>
Zotu1 4170.38 0.810553 0.271516 2.98529 2.83308e-03 4.72180e-03
Zotu2 5576.68 2.510185 0.490582 5.11675 3.10847e-07 1.55423e-06
Zotu3 3080.63 1.048566 0.229580 4.56732 4.94001e-06 1.23500e-05
Zotu4 3040.75 0.266654 0.238636 1.11741 2.63821e-01 2.63821e-01
Zotu5 1357.09 -0.447934 0.361782 -1.23813 2.15668e-01 2.63821e-01
$MBvsNT
log2 fold change (MAP): Site MB vs NT
Wald test p-value: Site MB vs NT
DataFrame with 5 rows and 6 columns
baseMean log2FoldChange lfcSE stat pvalue padj
<numeric> <numeric> <numeric> <numeric> <numeric> <numeric>
Zotu1 4170.38 -0.415381 0.271445 -1.530256 1.25953e-01 2.09922e-01
Zotu2 5576.68 2.705021 0.490461 5.515260 3.48264e-08 1.74132e-07
Zotu3 3080.63 0.122851 0.229517 0.535257 5.92472e-01 7.40591e-01
Zotu4 3040.75 -0.673296 0.238533 -2.822649 4.76286e-03 1.19072e-02
Zotu5 1357.09 0.108633 0.361711 0.300332 7.63924e-01 7.63924e-01
$MBvsPM
log2 fold change (MAP): Site MB vs PM
Wald test p-value: Site MB vs PM
DataFrame with 5 rows and 6 columns
baseMean log2FoldChange lfcSE stat pvalue padj
<numeric> <numeric> <numeric> <numeric> <numeric> <numeric>
Zotu1 4170.38 -2.1893752 0.271425 -8.066233 7.25002e-16 3.62501e-15
Zotu2 5576.68 -1.8928027 0.490375 -3.859912 1.13428e-04 1.89046e-04
Zotu3 3080.63 -0.0972271 0.229542 -0.423571 6.71879e-01 6.71879e-01
Zotu4 3040.75 -1.3619356 0.238535 -5.709578 1.13257e-08 2.83142e-08
Zotu5 1357.09 0.8420105 0.361884 2.326742 1.99790e-02 2.49737e-02
$MBvsST
log2 fold change (MAP): Site MB vs ST
Wald test p-value: Site MB vs ST
DataFrame with 5 rows and 6 columns
baseMean log2FoldChange lfcSE stat pvalue padj
<numeric> <numeric> <numeric> <numeric> <numeric> <numeric>
Zotu1 4170.38 1.012461 0.274841 3.68381 2.29776e-04 3.82961e-04
Zotu2 5576.68 3.779753 0.496020 7.62017 2.53345e-14 1.26673e-13
Zotu3 3080.63 1.223915 0.232423 5.26589 1.39513e-07 3.48783e-07
Zotu4 3040.75 0.827959 0.241559 3.42757 6.09012e-04 7.61265e-04
Zotu5 1357.09 0.315749 0.366022 0.86265 3.88330e-01 3.88330e-01
$NTvsPM
log2 fold change (MAP): Site NT vs PM
Wald test p-value: Site NT vs PM
DataFrame with 5 rows and 6 columns
baseMean log2FoldChange lfcSE stat pvalue padj
<numeric> <numeric> <numeric> <numeric> <numeric> <numeric>
Zotu1 4170.38 -1.773994 0.268027 -6.618705 3.62360e-11 9.05900e-11
Zotu2 5576.68 -4.597824 0.484920 -9.481611 2.50387e-21 1.25194e-20
Zotu3 3080.63 -0.220078 0.226654 -0.970986 3.31555e-01 3.31555e-01
Zotu4 3040.75 -0.688639 0.235507 -2.924071 3.45486e-03 5.75810e-03
Zotu5 1357.09 0.733377 0.357520 2.051288 4.02390e-02 5.02987e-02
$NTvsST
log2 fold change (MAP): Site NT vs ST
Wald test p-value: Site NT vs ST
DataFrame with 5 rows and 6 columns
baseMean log2FoldChange lfcSE stat pvalue padj
<numeric> <numeric> <numeric> <numeric> <numeric> <numeric>
Zotu1 4170.38 1.427842 0.271488 5.259319 1.44590e-07 3.61475e-07
Zotu2 5576.68 1.074732 0.490637 2.190482 2.84893e-02 3.56116e-02
Zotu3 3080.63 1.101065 0.229573 4.796144 1.61749e-06 2.69581e-06
Zotu4 3040.75 1.501256 0.238570 6.292725 3.11940e-10 1.55970e-09
Zotu5 1357.09 0.207116 0.361712 0.572598 5.66917e-01 5.66917e-01
$PMvsST
log2 fold change (MAP): Site PM vs ST
Wald test p-value: Site PM vs ST
DataFrame with 5 rows and 6 columns
baseMean log2FoldChange lfcSE stat pvalue padj
<numeric> <numeric> <numeric> <numeric> <numeric> <numeric>
Zotu1 4170.38 3.201836 0.271467 11.79455 4.16399e-32 2.08200e-31
Zotu2 5576.68 5.672556 0.490551 11.56365 6.29758e-31 1.57439e-30
Zotu3 3080.63 1.321142 0.229597 5.75418 8.70644e-09 1.08830e-08
Zotu4 3040.75 2.189895 0.238572 9.17919 4.34366e-20 7.23944e-20
Zotu5 1357.09 -0.526261 0.361885 -1.45422 1.45885e-01 1.45885e-01

## Sheet: Stipe base length_TOP5
Based on continuous data so no pairwise comparisons

## Sheet: Maximum_quantum_yield_TOP5
Based on continuous data so no pairwise comparisons

## Sheet: Herbivory_TOP5
Based on continuous data so no pairwise comparisons
